# Supplementary material for: Nuclear m6A reader YTHDC1 promotes muscle stem cell activation/proliferation by regulating mRNA splicing and nuclear export
Source: eLife. 2023 Mar 9;12:e82703. doi: 10.7554/eLife.82703 (PMC10089659; doi:10.7554/eLife.82703)
Supplement: Figure 1—source data 2. [file elife-82703-fig1-data2.zip]

Archive with 21 entries (20 files):
- Figure 1 source data2/
- Figure 1 source data2/Figure 1E-Histone H3-merged with marker.jpg
- Figure 1 source data2/Figure 1E-Histone H3-raw-invered.jpg
- Figure 1 source data2/Figure 1E-Histone H3-raw.Tif
- Figure 1 source data2/Figure 1E-Myod-merged with marker.jpg
- Figure 1 source data2/Figure 1E-Myod-raw-inverted.Tif
- Figure 1 source data2/Figure 1E-Myod-raw.Tif
- Figure 1 source data2/Figure 1E-with all relevant bands labelled.docx
- Figure 1 source data2/Figure 1E-YTHDC1-raw-inverted.Tif
- Figure 1 source data2/Figure 1E-YTHDC1-raw.Tif
- Figure 1 source data2/Figure 1E-YTHDF1 and YTHDF2-gary-scanned-raw.jpeg
- Figure 1 source data2/Figure 1E-YTHDF1 and YTHDF2-loading control-photo-raw.jpg
- Figure 1 source data2/Figure 1E-YTHDF1 and YTHDF2-scanned-raw.jpeg
- Figure 1 source data2/Figure 1G-Histone H3-merged with marker.jpg
- Figure 1 source data2/Figure 1G-Histone H3-raw-inverted.Tif
- Figure 1 source data2/Figure 1G-Histone H3-raw.Tif
- Figure 1 source data2/Figure 1G-tublin-merged with marker.jpg
- Figure 1 source data2/Figure 1G-tublin-raw.Tif
- Figure 1 source data2/Figure 1G-with all relevant bands labelled.docx
- Figure 1 source data2/Figure 1G-YTHDC1-merged with marker.jpg
- Figure 1 source data2/Figure 1G-YTHDC1-raw.Tif
