# Supplementary material for: Nuclear m6A reader YTHDC1 promotes muscle stem cell activation/proliferation by regulating mRNA splicing and nuclear export
Source: eLife. 2023 Mar 9;12:e82703. doi: 10.7554/eLife.82703 (PMC10089659; doi:10.7554/eLife.82703)
Supplement: Figure 2—source data 1. [file elife-82703-fig2-data1.zip]

Archive with 7 entries (6 files):
- figure 2 source data1/Figure 2C-Histone H3-merged with marker.jpg
- figure 2 source data1/Figure 2C-Histone H3-raw-inverted.jpg
- figure 2 source data1/Figure 2C-Histone H3-raw.Tif
- figure 2 source data1/Figure 2C-YTHDC1-raw-inverted.tif
- figure 2 source data1/Figure 2C-YTHDC1-raw.Tif
- figure 2 source data1/Figure 2C-with all relevant bands labelled.docx
- figure 2 source data1/
