# Supplementary material for: Nuclear m6A reader YTHDC1 promotes muscle stem cell activation/proliferation by regulating mRNA splicing and nuclear export
Source: eLife. 2023 Mar 9;12:e82703. doi: 10.7554/eLife.82703 (PMC10089659; doi:10.7554/eLife.82703)
Supplement: Figure 3—figure supplement 1—source data 1. [file elife-82703-fig3-figsupp1-data1.zip]

Archive with 28 entries (23 files):
- Figure 3-figure supplement 1-Source data 1/
- Figure 3-figure supplement 1-Source data 1/Figure 3 source data1/
- Figure 3-figure supplement 1-Source data 1/Figure 3 source data1/Figure 3-supplement-1C/
- Figure 3-figure supplement 1-Source data 1/Figure 3 source data1/Figure 3-supplement-1C/Figure 3-supplement-1C-Histone H3-merged with marker.jpg
- Figure 3-figure supplement 1-Source data 1/Figure 3 source data1/Figure 3-supplement-1C/Figure 3-supplement-1C-Histone H3-raw-inverted.jpg
- Figure 3-figure supplement 1-Source data 1/Figure 3 source data1/Figure 3-supplement-1C/Figure 3-supplement-1C-Histone H3-raw.Tif
- Figure 3-figure supplement 1-Source data 1/Figure 3 source data1/Figure 3-supplement-1C/Figure 3-supplement-1C-Myod-raw-inverted.jpg
- Figure 3-figure supplement 1-Source data 1/Figure 3 source data1/Figure 3-supplement-1C/Figure 3-supplement-1C-Myod-raw.Tif
- Figure 3-figure supplement 1-Source data 1/Figure 3 source data1/Figure 3-supplement-1C/Figure 3-supplement-1C-with all relevant bands labelled.docx
- Figure 3-figure supplement 1-Source data 1/Figure 3 source data1/Figure 3-supplement-1C/Figure 3-supplement-1C-YTHDC1 and Pax7-raw-inverted.tif
- Figure 3-figure supplement 1-Source data 1/Figure 3 source data1/Figure 3-supplement-1C/Figure 3-supplement-1C-YTHDC1 and Pax7-raw.Tif
- Figure 3-figure supplement 1-Source data 1/Figure 3 source data1/Figure 3-supplement-1E/
- Figure 3-figure supplement 1-Source data 1/Figure 3 source data1/Figure 3-supplement-1E/Figure 3-supplement-1E-clone1-Histone H3-raw-inverted.Tif
- Figure 3-figure supplement 1-Source data 1/Figure 3 source data1/Figure 3-supplement-1E/Figure 3-supplement-1E-clone1-Histone H3-raw.TIF
- Figure 3-figure supplement 1-Source data 1/Figure 3 source data1/Figure 3-supplement-1E/Figure 3-supplement-1E-clone1-YTHDC1-raw-inverted.tif
- Figure 3-figure supplement 1-Source data 1/Figure 3 source data1/Figure 3-supplement-1E/Figure 3-supplement-1E-clone1-YTHDC1-raw.TIF
- Figure 3-figure supplement 1-Source data 1/Figure 3 source data1/Figure 3-supplement-1E/Figure 3-supplement-1E-clone2-Histone H3and GAPDH-raw-inverted.jpg
- Figure 3-figure supplement 1-Source data 1/Figure 3 source data1/Figure 3-supplement-1E/Figure 3-supplement-1E-clone2-Histone H3and GAPDH-raw.TIF
- Figure 3-figure supplement 1-Source data 1/Figure 3 source data1/Figure 3-supplement-1E/Figure 3-supplement-1E-clone2-YTHDC1-raw-inverted.jpg
- Figure 3-figure supplement 1-Source data 1/Figure 3 source data1/Figure 3-supplement-1E/Figure 3-supplement-1E-clone2-YTHDC1-raw.TIF
- Figure 3-figure supplement 1-Source data 1/Figure 3 source data1/Figure 3-supplement-1E/Figure 3-supplement-1E-with all relevant bands labelled.docx
- Figure 3-figure supplement 1-Source data 1/Figure 3 source data1/Figure 3-supplement-1I/
- Figure 3-figure supplement 1-Source data 1/Figure 3 source data1/Figure 3-supplement-1I/Figure 3-supplement-1I-with all relevant bands labelled.docx
- Figure 3-figure supplement 1-Source data 1/Figure 3 source data1/Figure 3-supplement-1I/GAPDH-6s-exporsure-raw-inverted.JPG
- Figure 3-figure supplement 1-Source data 1/Figure 3 source data1/Figure 3-supplement-1I/GAPDH-6s-exporsure-raw.TIF
- Figure 3-figure supplement 1-Source data 1/Figure 3 source data1/Figure 3-supplement-1I/marker.Tif
- Figure 3-figure supplement 1-Source data 1/Figure 3 source data1/Figure 3-supplement-1I/YTHDC1-8s exposure-raw-inverted.JPG
- Figure 3-figure supplement 1-Source data 1/Figure 3 source data1/Figure 3-supplement-1I/YTHDC1-8s exposure-raw.TIF
