# Supplementary material for: Nuclear m6A reader YTHDC1 promotes muscle stem cell activation/proliferation by regulating mRNA splicing and nuclear export
Source: eLife. 2023 Mar 9;12:e82703. doi: 10.7554/eLife.82703 (PMC10089659; doi:10.7554/eLife.82703)
Supplement: Figure 5—source data 1. [file elife-82703-fig5-data1.zip]

Archive with 10 entries (9 files):
- Figure 5 source data1/
- Figure 5 source data1/Figure 5C-GAPDH-for lrp8 and palb2.TIF
- Figure 5 source data1/Figure 5C-GAPDH-for scn5a.TIF
- Figure 5 source data1/Figure 5C-lrp8-3rd pair for quantification not shown in figure.TIF
- Figure 5 source data1/Figure 5C-lrp8.TIF
- Figure 5 source data1/Figure 5C-palb2-3rd pair for quantification not shown in figure.TIF
- Figure 5 source data1/Figure 5C-palb2.TIF
- Figure 5 source data1/Figure 5C-scn5a-3rd pair for quantification not shown in figure.Tif
- Figure 5 source data1/Figure 5C-scn5a.TIF
- Figure 5 source data1/Figure 5C-with all relevant bands labelled.docx
