# Supplementary material for: Nuclear m6A reader YTHDC1 promotes muscle stem cell activation/proliferation by regulating mRNA splicing and nuclear export
Source: eLife. 2023 Mar 9;12:e82703. doi: 10.7554/eLife.82703 (PMC10089659; doi:10.7554/eLife.82703)
Supplement: Figure 5—source data 2. [file elife-82703-fig5-data2.zip]

Archive with 7 entries (6 files):
- Figure 5 source data2/
- Figure 5 source data2/Figure 5E-GAPDH-for Itgb3bp and Nek1-exon19.Tif
- Figure 5 source data2/Figure 5E-itgb3b-3rd pair for quantification not shown in figure.TIF
- Figure 5 source data2/Figure 5E-itgb3b.Tif
- Figure 5 source data2/Figure 5E-nek1-exon19-3rd pair for quantification not shown in figure.TIF
- Figure 5 source data2/Figure 5E-nek1-exon19.Tif
- Figure 5 source data2/Figure 5E-with all relevant bands labelled.docx
