# Supplementary material for: Nuclear m6A reader YTHDC1 promotes muscle stem cell activation/proliferation by regulating mRNA splicing and nuclear export
Source: eLife. 2023 Mar 9;12:e82703. doi: 10.7554/eLife.82703 (PMC10089659; doi:10.7554/eLife.82703)
Supplement: Figure 7—source data 1. [file elife-82703-fig7-data1.zip]

Archive with 7 entries (6 files):
- Figure 7 source data1/
- Figure 7 source data1/Figure 7B-Anti-Flag-raw-multi-Tiff-files with marker-signal-merged.Tif
- Figure 7 source data1/Figure 7B-Anti-Flag-signal only-inverted.Tif
- Figure 7 source data1/Figure 7B-with all relevant bands labelled.docx
- Figure 7 source data1/Figure 7H-Anti hnRNPG and YTHDC1-raw-multi-Tiff-files with marker-signal-merged.Tif
- Figure 7 source data1/Figure 7H-Anti hnRNPG and YTHDC1-signal only-inverted.Tif
- Figure 7 source data1/Figure 7H-with all relevant bands labelled.docx
