# Supplementary material for: Nuclear m6A reader YTHDC1 promotes muscle stem cell activation/proliferation by regulating mRNA splicing and nuclear export
Source: eLife. 2023 Mar 9;12:e82703. doi: 10.7554/eLife.82703 (PMC10089659; doi:10.7554/eLife.82703)
Supplement: Figure 7—source data 2. [file elife-82703-fig7-data2.zip]

Archive with 9 entries (8 files):
- Figure 7 source data2/
- Figure 7 source data2/Figure 7I-anti hnRNPG-raw-mluti-Tiff-file-signal-marker-merged.Tif
- Figure 7 source data2/Figure 7I-anti hnRNPG-signal only-inverted.Tif
- Figure 7 source data2/Figure 7I-anti YTHDC1-raw-inverted.JPG
- Figure 7 source data2/Figure 7I-anti YTHDC1-raw.TIF
- Figure 7 source data2/Figure 7I-with all relevant bands labelled.docx
- Figure 7 source data2/Figure 7J-anti YTHDC1 and hnRNPG-raw-multi-Tiff files-signal-marker-merged.Tif
- Figure 7 source data2/Figure 7J-anti YTHDC1 and hnRNPG-signal only-inverted.Tif
- Figure 7 source data2/Figure 7J-with all relevant bands labelled.docx
