# Supplementary material for: Nuclear m6A reader YTHDC1 promotes muscle stem cell activation/proliferation by regulating mRNA splicing and nuclear export
Source: eLife. 2023 Mar 9;12:e82703. doi: 10.7554/eLife.82703 (PMC10089659; doi:10.7554/eLife.82703)
Supplement: Figure 7—source data 3. [file elife-82703-fig7-data3.zip]

Archive with 7 entries (6 files):
- figure 7L/
- figure 7L/Figure 7L-marker.Tif
- figure 7L/Figure 7L-thoc7-raw-inverted.JPG
- figure 7L/Figure 7L-thoc7-raw.TIF
- figure 7L/Figure 7L-with all relevant bands labelled.docx
- figure 7L/Figure 7L-ythdc1-raw-inverted.JPG
- figure 7L/Figure 7L-ythdc1-raw.TIF
